# Supplementary material for: A Bayesian approach to estimating COVID-19 incidence and infection fatality rates
Source: Biostatistics. 2023 Mar 6;25(2):354–84. doi: 10.1093/biostatistics/kxad003 (PMC11017123; doi:10.1093/biostatistics/kxad003)
Supplement: kxad003_Supplementary_Data [file kxad003_supplementary_data.zip]

Archive with 3 entries (3 files):
- biosts-22126-File012.pdf
- biosts-22126-File002.rmd
- biosts-22126-File004.RData
